# Supplementary material for: Two-dimensional gel proteome reference map of blood monocytes
Source: Proteome Sci. 2006 Sep 1;4:16. doi: 10.1186/1477-5956-4-16 (PMC1634993; doi:10.1186/1477-5956-4-16)
Supplement: Additional file 1 — Table 1. Abundant monocyte proteins, their biochemical characteristics, and phosphorylation states. [file 1477-5956-4-16-S1.xls]

## Sheet: Sheet1
Table 1. Abundant monocyte proteins, their biochemical characteristics, and phosphorylation states
No. in fig. 2	Protein ID	Accession No. Swiss-prot	Mowse Score	No.of peptides sequen-ced	Apparent Mr/pI	Mean of Norm. Vol. (%)/SD	CV %	Phosphorylation State
1	Hematopoietic lineage cell specific protein	P14317	146	2	68.9/4.9	0.1/0.05	52.0469
2	78 kDa glucose regulated protein	P11021	549	7	78.8/4.9	0.25/0.13	51.964
3	Integrin alpha-IIb	P08514	415	8	117.1/4.7	0.32/0.43	136.999
4	Thymidine phosphorylase	P19971	326	4	55/5.2	0.22/0.1	47.8676
5	Heterogeneous nuclear ribonucleoprotein K	P61978	222	4	66.1/5.2	0.11/0.04	37.9722
6	Heat shock 60kDa protein	P10809	383	6	63.3/5.2	0.26/0.08	31.4949
7	Transitional endoplasmic reticulum ATPase	P55072	268	6	98.6/5.2	0.11/0.05	39.798
8	Fibrinogen gamma chain	P02679	250	3	54.2/5.3	0.11/0.12	105.314
9	T-complex protein 1, epsilon subunit	P48643	202	3	63.7/5.3	0.03/0.02	62.1233
10	75 kDa glucose regulated protein	P38646	587	9	75.4/5.3	0.09/0.04	46.2141
11	Heterogeneous nuclear ribonucleoprotein K	P61978	624	6	66/5.4	0.12/0.03	26.2188
12	75 kDa glucose regulated protein	P38646	528	9	75/5.4	0.16/0.05	28.4751
13	Interleukin-1 beta convertase	P29466	224	3	54.1/5.5	0.14/0.11	78.4344
14	Protein disulfide isomerase A3	P30101	373	5	60.8/5.5	0.24/0.09	36.9436
15	Protein disulfide isomerase A3	P30101	436	2	60.3/5.6	0.44/0.11	25.0335
16	Gelsolin	P06396	248	4	93.1/5.6	0.07/0.03	51.1876
17	Heterogeneous nuclear ribonucleoprotein H	P31943	711	5	55.1/5.6	0.08/0.02	26.0106	+
18	Pyruvate kinase, isozymes M1/M2	P14786	408	8	52.9/5.6	0.04/0.02	43.7255
19	Aldehyde dehydrogenase	P05091	421	5	56.3/5.7	0.1/0.03	29.6125
20	Heterogeneous nuclear ribonucleoprotein H	P31943	473	4	54.6/5.7	0.17/0.04	21.6024
21	Heterogeneous nuclear ribonucleoprotein H'	P55795	105	2	54.9/5.7	0.12/0.03	25.8296
22	Vinculin	P18206	121	2	110.9/5.8	0.09/0.05	53.8222
23	Tryptophanyl-tRNA synthetase	P23381	218	3	58.4/5.7	0.05/0.02	45.3798
24	T-complex protein 1, beta subunit	P78371	513	8	57.3/5.9	0.05/0.02	43.419
25	Fibrinogen beta chain	P02675	66	2	61.7/5.9	0.03/0.02	86.2173
26	Alpha enolase	P06733	313	4	50.5/5.9	0.05/0.02	29.2367
27	Zyxin	Q15942	134	5	86.5/6	0.08/0.03	39.3766
28	Alpha enolase	P06733	446	7	50.6/6	0.22/0.11	51.0016
29	Lamin A/C	P02546	274	5	67.4/6.1	0.07/0.03	34.3857
30	Coronin-like protein p57	P31146	147	2	61.5/6.1	0.14/0.07	48.8427
31	RuvB-like 1	Q9Y265	493	6	55.8/6.1	0.04/0.02	45.8817
32	Fibrinogen beta chain	P02675	180	3	61.6/6.2	0.09/0.09	101.711
33	Inosine-5'-monophosphate dehydrogenase 2	P12268	169	5	59.5/6.3	0.06/0.02	36.2381
34	Heterogeneous nuclear ribonucleoprotein L	P14866	287	4	67.7/6.5	0.06/0.02	35.1295
35	SAM domain and HD domain-containing protein 1	Q9Y3Z3	346	4	72.5/6.7	0.08/0.05	66.0874
36	Heterogeneous nuclear ribonucleoprotein L	P14866	335	6	67.9/6.7	0.07/0.02	30.1258
37	Far upstream element binding protein 1	Q96AE4	399	5	75.2/7	0.07/0.02	34.0483
38	Heterogeneous nuclear ribonucleoprotein L	P14866	270	5	68.2/6.8	0.09/0.03	34.4033
39	Catalase	P04040	356	6	63.1/6.8	0.18/0.06	32.9317
40	Alpha enolase	P06733	411	7	50.2/6.3	0.82/0.39	47.6537
41	Alpha enolase	P06733	323	6	49.8/6.6	1.66/0.64	38.4893
42	Fructose-bisphosphate aldolase A	P04075	397	7	42.8/7.5	0.21/0.06	27.0185	+
43	Phosphoglycerate kinase 1	P00558	492	7	44.7/7.9	0.54/0.2	37.5594
44	Fructose-bisphosphate aldolase A	P04075	344	7	42.6/7.7	0.39/0.12	31.4064
45	Fructose-bisphosphate aldolase A	P04075	304	5	42.4/7.9	0.62/0.19	29.7879
46	Annexin A1	P04083	399	7	37.4/7.2	0.13/0.07	54.1514
47	Heterogeneous nuclear ribonucleoprotein A2/B1	P22626	277	5	36.9/7.8	0.16/0.06	38.9681	+
48	Glyceraldehyde 3-phosphate dehydrogenase	P04406	212	4	37.9/8.4	0.33/0.17	52.5826
49	Heterogeneous nuclear ribonucleoprotein A2/B1	P22626	408	3	36.8/8.4	0.42/0.09	21.8849
50	Heterogeneous nuclear ribonucleoprotein A2/B1	P22626	494	6	38.8/8.9	0.08/0.03	31.9656
51	Heterogeneous nuclear ribonucleoprotein A2/B1	P22626	764	8	36.7/8.7	0.4/0.16	39.0317
52	Voltage-dependent anion-selective channel protein 1	P21796	170	3	33.4/8.2	0.04/0.02	42.6966
53	Voltage-dependent anion-selective channel protein 1	P21796	422	5	33.3/8.6	0.11/0.04	39.6452
54	Fructose-bisphosphate aldolase A	P04075	371	4	30.9/7.3	0.08/0.04	47.1679
55	Adenylate kinase isoenzyme 2	P54819	302	7	29/7.6	0.16/0.08	48.0531
56	Galectin-3	P17931	497	5	29.5/8.4	0.15/0.12	81.1169
57	Cathepsin S	P25774	152	5	26.1/7.4	0.2/0.07	33.4701
58	Flavin reductase	P30043	161	2	24.8/7.3	0.14/0.04	30.7179
59	Peroxiredoxin 1	Q06830	415	7	23.8/8	0.31/0.09	30.1022
60	Phosphatidylethanolamine-binding protein	P30086	280	6	22.6/7.4	0.19/0.05	26.8991
61	Transgelin 2	P37802	183	5	22.8/8	0.44/0.17	38.0157
62	Cofilin, non-muscle isoform	P23528	95	2	17.7/6.7	0.3/0.12	41.903
63	Glyceraldehyde 3-phosphate dehydrogenase	P04406	101	3	19.6/8.4	0.11/0.06	53.1267
64	Cofilin, non-muscle isoform	P23528	149	2	17.8/7	0.04/0.06	154.648
65	Glyceraldehyde 3-phosphate dehydrogenase	P04406	77	2	18.6/8.3	0.07/0.04	54.2946
66	Cofilin, non-muscle isoform	P23528	163	3	17.7/7.9	0.98/0.17	17.1443
67	Glyceraldehyde-3-phosphate dehydrogenase	P04406	166	2	16.8/7.7	0.19/0.09	45.7206
68	Cyclophilin A	P62937	492	5	16.4/7.5	0.81/0.14	17.677
69	Single-stranded DNA-binding protein	Q04837	197	4	15.3/8.1	0.07/0.02	33.2916
70	Profilin I	P07737	663	7	14.5/8	1.1/0.56	51.3482
71	Cyclophilin A	P62937	372	4	16.5/7.1	0.6/0.14	23.9927
72	Lysozyme C	P61626	141	2	12.7/7.7	0.21/0.11	53.1165
73	Profilin I	P07737	264	3	14.4/7.1	0.45/0.18	40.9036
74	Cystatin B	P04080	261	3	13/6.8	0.11/0.08	71.6275
75	Calgranulin A	P05109	70	2	11.5/6.6	1.06/0.29	27.0361
76	Eosinophil lysophospholipase	Q05315	87	2	14.6/6.6	0.27/0.2	75.6831
77	Leukocyte elastase inhibitor	P30740	276	5	15.6/6.4	0.02/0.01	33.2994
78	Leukocyte elastase inhibitor	P30740	468	5	16/6.4	0.04/0.02	49.6209
79	Cyclophilin A	P62937	206	4	16.4/6.4	0.17/0.07	38.5018
80	Beta-2-microglobulin	P61769	107	2	12/6	0.18/0.08	46.2835
81	40S ribosomal protein S12	P25398	179	2	14.8/6	0.09/0.05	50.6583
82	Heterogeneous nuclear ribonucleoprotein A1	P09651	457	5	15.8/6	0.09/0.04	46.96
83	Fatty acid-binding protein, epidermal	Q01469	155	2	15.1/5.9	0.16/0.06	37.059
84	Cofilin, non-muscle isoform	P23528	181	2	18/6	0.44/0.1	23.1497	+
85	Calgizzarin	P31949	167	4	11.4/5.7	0.5/0.16	32.5201
86	Ubiquitin-conjugating enzyme E2 N	P61088	134	2	15.7/5.7	0.16/0.05	31.9307
87	Placental calcium-binding protein	P26447	288	5	11.4/5.5	0.84/0.18	21.5936
88	Allograft inflammatory factor-1	P55008	139	4	15.8/5.6	0.17/0.07	41.5402
89	Stathmin	P16949	467	6	17.3/5.6	0.17/0.06	35.5866
90	Calgranulin B	P06702	209	2	13.5/5.4	0.82/0.17	21.2702
91	Calgranulin B	P06702	501	5	14.3/5.4	0.52/0.14	27.8775	+
92	ARP 2/3 complex 16 kDa subunit	O15511	262	4	16.8/5.5	0.24/0.05	21.1344
93	Calgranulin B	P06702	357	3	13.8/5.2	0.44/0.05	12.1402	+
94	Coactosin-like protein	Q14019	108	2	15.4/5.2	0.23/0.08	33.4792
95	Tubulin-specific chaperone A	O75347	237	4	15/5.2	0.08/0.05	71.7319
96	Galectin-1	P09382	280	4	13.7/5	0.72/0.13	17.3359
97	SH3 domain-binding glutamic acid-rich-like protein 3	Q9H299	269	4	11/4.5	0.57/0.08	14.326
98	Thioredoxin	P10599	325	4	12.9/4.9	0.25/0.04	14.3628
99	Cytochrome c oxidase polypeptide Va	P20674	85	2	13.5/4.9	0.2/0.03	17.2997
100	Thioredoxin-like protein p19	O95881	494	6	17.5/5.2	0.06/0.02	39.6682
101	60S acidic ribosomal protein P2	P05387	284	3	15.1/3.8	0.19/0.08	42.2346	+
102	Calmodulin	P62158	94	3	14.9/3.3	0.13/0.28	211.288
103	Myosin light polypeptide 6	P60660	511	5	15.5/4	0.36/0.19	51.5296
104	Glia maturation factor gamma	O60234	229	3	16.6/5	0.32/0.04	11.3852
105	Eukaryotic translation initiation factor 5A	P63241	283	4	16.9/5.1	0.1/0.05	48.8481
106	BH3 interacting domain death agonist	P55957	92	3	21.4/5.1	0.06/0.03	43.9045
107	Proteasome subunit beta type 9	P28065	109	5	21.6/4.6	0.08/0.03	30.3861
108	Translationally controlled tumor protein	P13693	272	7	24.6/4.8	0.22/0.04	18.2027
109	Grancalcin	P28676	120	2	26.8/4.9	0.07/0.08	116.118
110	Synaptosomal-associated protein 23	O00161	129	3	26.8/4.7	0.05/0.01	27.511
111	Grancalcin	P28676	135	2	27.5/4.9	0.06/0.05	79.8193
112	78 kDa glucose regulated protein	P11021	292	4	28/4.9	0.06/0.05	92.5062
113	Proteasome subunit alpha type 5	P28066	70	2	27.9/4.5	0.08/0.04	46.9376
114	14-3-3 protein beta/alpha	P31946	242	4	29.4/4.6	0.05/0.02	44.0749
115	Interleukin-1 beta	P01584	104	3	31.8/4.6	1.1/0.28	25.4632
116	Elongation factor 1-beta	P24534	159	3	30.9/4.2	0.18/0.07	39.1371	+
117	Thioredoxin-like protein 1	O43396	267	5	36.4/5	0.03/0.03	101.034
118	Proliferating cell nuclear antigen	P12004	169	3	34.2/4.4	0.03/0.02	69.4958
119	Charged multivesicular body protein 4b	Q9H444	186	2	35.9/4.8	0.02/0.01	51.868
120	Elongation factor 1-delta	P29692	164	2	37/4.9	0.05/0.01	23.0758	+
121	Elongation factor 1-delta	P29692	81	2	36.9/4.9	0.06/0.02	26.7646	+
122	Nucleophosmin	P06748	117	2	39.4/4.7	0.27/0.12	45.3281	+
123	Heterogeneous nuclear ribonucleoproteins C1/C2	P07910	342	6	40.6/5	0.06/0.03	41.9846	+
124	UNR-interacting protein	Q9Y3F4	266	5	42/5	0.02/0.01	51.6075	+
125	34/67 kDa laminin receptor	P08865	73	2	43.2/4.6	0.09/0.04	45.3346
126	Vimentin	P08670	732	10	47.6/4.6	0.03/0.03	107.271
127	Protein disulfide isomerase A6	Q15084	591	8	52.8/5	0.07/0.02	35.3055
128	ATP synthase beta chain	P06576	312	5	54.4/5	0.17/0.08	50.4318
129	Vimentin	P08670	373	5	57.6/3.8	0.9/0.22	23.9023
130	Tubulin beta-2 chain	P07437	542	9	57.2/4.9	0.63/0.27	43.4316
131	Protein disulfide isomerase	P07237	177	3	62/4.6	0.46/0.11	23.6963
132	Vimentin	P08670	343	3	58.7/5.1	1.24/0.93	74.9456
133	Thioredoxin domain containing protein 5	Q8NBS9	146	2	49.3/5.2	0.21/0.08	39.5374
134	Actin, cytoplasmic 2	P63261	236	4	45.1/5.2	3.26/0.98	29.9797
135	Thioredoxin-like protein 2	O76003	143	2	41/5.3	0.03/0.01	37.4257	+
136	Tubulin alpha-3 chain	Q71U36	296	5	39.5/5.4	0.08/0.04	44.6038
137	Actin, cytoplasmic 2	P63261	175	4	39.3/5.4	0.1/0.01	12.7939
138	Ubiquinol-cytochrome-c reductase complex core protein I	P31930	270	4	49.1/5.4	0.08/0.03	34.5172
139	Toll-interacting protein	Q9H0E2	284	5	33/5.5	0.04/0.01	26.0218
140	Monoamine-sulfating phenol sulfotransferase	P50224	209	4	35.2/5.5	0.07/0.03	37.3827	+
141	Adenosine deaminase	P00813	135	3	43.7/5.5	0.04/0.02	57.3569
142	Macrophage capping protein	P40121	261	5	42.4/5.6	0.08/0.06	74.7573
143	Macrophage capping protein	P40121	261	4	42.5/5.6	0.1/0.07	74.2685
144	Isocitrate dehydrogenase [NAD] subunit alpha, mitochondrial	P50213	325	6	39.8/5.6	0.05/0.02	48.8356
145	Macrophage capping protein	P40121	169	2	42.3/5.7	0.24/0.16	69.5426
146	Tripeptidyl-peptidase I	O14773	427	6	47.6/5.7	0.14/0.05	35.0203
147	Macrophage capping protein	P40121	719	6	42.3/5.7	0.31/0.18	58.133
148	Tripeptidyl-peptidase I	O14773	207	5	48.1/5.7	0.15/0.03	22.7537
149	Leukocyte elastase inhibitor	P30740	462	6	43.5/5.7	0.08/0.04	51.1441
150	LIM and SH3 domain protein 1	Q14847	255	7	33/5.8	0.05/0.03	50.7018
151	26S proteasome-associated pad1 homolog 1	O00487	220	4	36.2/5.8	0.03/0.01	35.0303
152	Galactokinase	P51570	504	7	42.2/5.8	0.07/0.02	31.019
153	Aldehyde dehydrogenase	P05091	199	3	33.1/5.9	0.05/0.04	77.8543
154	LIM and SH3 domain protein 1	Q14847	311	5	38.7/5.9	0.09/0.04	41.2397	+
155	Pyruvate kinase, isozymes M1/M2	P14786	219	3	42.6/5.9	0.11/0.03	32.5499	+
156	Ficolin 1	O00602	120	2	34.7/5.9	0.21/0.1	47.6948
157	Proteasome subunit alpha type 1	P25786	212	5	31.8/6	0.05/0.02	43.8692
158	Annexin A1	P04083	401	6	39/6.1	0.2/0.07	37.1465
159	Ficolin 1	O00602	249	5	34.5/6.2	0.29/0.13	43.3534
160	Alcohol dehydrogenase	P14550	397	8	40.5/6.2	0.07/0.03	36.3994
161	Fumarylacetoacetase	P16930	261	4	44.5/6.3	0.05/0.02	34.2728
162	Sialic acid synthase	Q9NR45	414	7	41.3/6.3	0.06/0.01	25.0688
163	Isocitrate dehydrogenase [NADP] cytoplasmic	O75874	270	5	46.3/6.4	0.16/0.06	36.0258
164	Poly(rC)-binding protein 1	Q15365	151	2	42.5/6.6	0.21/0.04	21.1025
165	Fumarate hydratase	P07954	229	3	48.8/7.1	0.04/0.02	37.9122
166	Aflatoxin B1 aldehyde reductase member 2	O43488	106	3	38.2/6.2	0.07/0.03	38.4388
167	26S protease regulatory subunit S10B	P62333	421	6	43.9/7	0.07/0.03	42.8117
168	Annexin A1	P04083	126	2	38.8/6.3	0.13/0.05	38.3607
169	Heterogeneous nuclear ribonucleoprotein H3	P31942	122	2	38/6.3	0.07/0.03	43.3619
170	Albumin	P02768	406	9	36.3/6.6	0.11/0.04	37.4073
171	Esterase D	P10768	123	3	34.3/6.4	0.13/0.04	33.226
172	Voltage-dependent anion-selective channel protein 2	P45880	140	3	34.3/7.1	0.06/0.03	55.8316
173	Glyceraldehyde-3-phosphate dehydrogenase	P04406	408	7	33/6.8	0.3/0.07	24.434
174	Glutathione transferase omega 1	P78417	261	4	30.4/5.8	0.08/0.04	57.0432
175	Endoplasmic reticulum protein ERp29	P30040	363	7	28.8/5.9	0.15/0.03	18.5234
176	Phosphoglycerate mutase 1	P18669	497	5	29/6.1	0.17/0.03	17.8926
177	Phosphoglycerate mutase 1	P18669	683	7	28.8/6.5	0.33/0.07	20.4675
178	Glyceraldehyde 3-phosphate dehydrogenase	P04406	121	2	28.4/6.9	0.08/0.04	54.0008
179	Triosephosphate isomerase	P60174	396	7	27.2/6.6	0.46/0.12	25.0936
180	Proteasome subunit alpha type 2	P25787	265	5	25.7/6.6	0.12/0.03	29.9391
181	Flavin reductase	P30043	187	3	25/7.1	0.08/0.04	52.9176
182	Superoxide dismutase [Mn]	P04179	298	4	23/6.8	0.23/0.12	52.01
183	Triosephosphate isomerase	P60174	234	3	27.3/6.3	0.06/0.02	29.7101
184	Superoxide dismutase [Mn]	P04179	133	3	22.9/6.5	0.09/0.08	80.5789
185	TLS-associated serine-arginine protein	O75494	117	3	23.8/6.4	0.06/0.03	50.122
186	Triosephosphate isomerase	P60174	272	5	27.4/6.1	0.16/0.05	29.0861
187	Proteasome subunit alpha type 6	P60900	316	5	28.1/6	0.05/0.02	41.3496	+
188	Peroxiredoxin 6	P30041	364	5	27.4/6	0.19/0.04	23.1858
189	Glutathione S-transferase P	P09211	88	2	25/6	0.06/0.01	20.7446
190	Triosephosphate isomerase	P60174	124	2	27.5/5.9	0.04/0.02	38.0122	+
191	ETHE1 protein, mitochondrial	O95571	139	3	27.6/5.9	0.08/0.02	27.4995
192	Thioredoxin-dependent peroxide reductase	P30048	256	3	25.8/5.8	0.1/0.03	33.5515
193	Protein-L-isoaspartate(D-aspartate) O-methyltransferase	P22061	277	5	26.4/5.8	0.05/0.01	19.3131
194	DJ-1 protein	Q99497	201	2	24.5/5.8	0.26/0.07	26.448
195	Enoyl-CoA hydratase	P30084	153	4	28.5/5.7	0.07/0.01	21.3734
196	Thioredoxin-dependent peroxide reductase	P30048	241	3	24.9/5.7	0.22/0.03	12.4443
197	Splicing factor, arginine/serine-rich 3	P84103	170	3	23.8/5.7	0.08/0.04	49.3717
198	Cathepsin H	P09668	279	7	27.4/5.7	0.06/0.02	40.3472
199	Growth factor receptor-bound protein 2	P62993	299	5	26.2/5.7	0.19/0.04	20.1506
200	Endoplasmic reticulum protein ERp29	P30040	232	5	28.6/5.6	0.17/0.04	22.7682
201	Proteasome activator complex subunit 1	Q06323	439	7	30/5.6	0.09/0.03	30.0976
202	Cathepsin D	P07339	121	2	30.1/5.5	0.14/0.02	18.1392
203	Glutathione peroxidase 1	P07203	194	4	24.2/5.5	0.03/0.05	181.947
204	Glutathione peroxidase 1	P07203	126	3	25/5.5	0.03/0.05	161.282
205	Adenine phosphoribosyltransferase	P07741	279	5	22.1/5.4	0.08/0.02	25.9296
206	Glutathione S-transferase P	P09211	160	2	24.7/5.5	0.62/0.08	13.8024
207	Peroxiredoxin 4	Q13162	232	4	27.8/5.5	0.06/0.02	26.5087
208	Platelet-activating factor acetylhydrolase IB beta subunit	P68402	118	2	29.4/5.5	0.05/0.01	18.0952
209	LIM and SH3 domain protein 1	Q14847	417	8	33.6/5.6	0.04/0.01	34.2097	+
210	Glutathione S-transferase P	P09211	57	2	24.5/5.3	0.06/0.03	45.5855
211	ATP synthase D chain	O75947	178	5	22.5/5.2	0.14/0.03	18.7789
212	F-actin capping protein beta subunit	P47756	173	4	32.3/5.5	0.12/0.04	34.0471
213	Prohibitin	P35232	527	8	30/5.4	0.11/0.03	29.8679
214	Cathepsin B	P07858	100	3	25.4/5.1	0.05/0.03	55.4963
215	Rho GDP-dissociation inhibitor 2	P52566	150	3	26.7/5.1	0.78/0.14	18.4376
216	Rho GDP-dissociation inhibitor 2	P52566	77	2	26.8/5	0.21/0.08	36.9444
217	Osteoclast stimulating factor 1	Q92882	320	4	28.4/5.2	0.12/0.03	23.8685	+
218	Cathepsin D	P07339	344	6	30/5.3	0.11/0.03	30.7749
219	Proteasome subunit alpha type 3	P25788	276	5	29.4/5.1	0.06/0.03	45.6553	+
220	Cathepsin B	P07858	55	2	30.2/5.2	0.07/0.04	49.7062
221	Cathepsin B	P07858	53	2	30.8/5.2	0.1/0.04	34.4633
222	Chloride intracellular channel protein 1	O00299	225	4	30.8/5.1	0.25/0.05	19.4731
223	Annexin A1	P04083	432	7	31.5/5.4	0.07/0.03	49.5936
224	Swiprosin 1	Q96C19	477	8	32/5.1	0.12/0.04	33.1683
225	Swiprosin 1	Q96C19	426	8	32.7/5	0.08/0.03	43.3154
226	Meiotic recombination protein REC14	Q9GZS3	131	3	0/0	0.04/0.01	25
227	Ribonuclease HI large subunit	O75792	173	3	33.6/5.1	0.05/0.02	51.5064
228	Thioredoxin-like protein 1	O43396	292	6	37/5	0.03/0.03	101.438
229	Inorganic pyrophosphatase	Q15181	187	4	35.7/5.4	0.08/0.02	18.9405
230	F-actin capping protein alpha-1 subunit	P52907	214	5	37.2/5.4	0.23/0.07	28.1759
231	Ubiquitous tropomodulin	Q9NYL9	305	6	42.9/5.1	0.07/0.02	34.0511
